# Supplementary material for: Discovery of Novel Viruses in Culicoides Biting Midges in Chihuahua, Mexico
Source: Viruses. 2024 Jul 19;16(7):1160. doi: 10.3390/v16071160 (PMC11281482; doi:10.3390/v16071160)
Supplement: Supplementary file 1 [file viruses-16-01160-s001.zip]

Archive with 1 entries (1 files):
- viruses-3063655-supplementary.pdf
